# Supplementary material for: Capsicum annuum Regulates Tumor Growth Through Modulation of TLR4/PI3K Signaling in a Lewis Lung Carcinoma Mouse Model
Source: Antioxidants (Basel). 2026 Jul 13;15(7):871. doi: 10.3390/antiox15070871 (PMC13404452; doi:10.3390/antiox15070871)
Supplement: Supplementary file 1 [file antioxidants-15-00871-s001.zip]

Archive with 1 entries (1 files):
- antioxidants-4331092-supplementary.pdf
